# Supplementary material for: An Experimental Approach to Address the Functional Relationship between Antioxidant Enzymes and Mitochondrial Respiratory Complexes
Source: Methods Protoc. 2023 Mar 24;6(2):32. doi: 10.3390/mps6020032 (PMC10142429; doi:10.3390/mps6020032)
Supplement: Supplementary file 1 [file mps-06-00032-s001.zip]

Archive with 1 entries (1 files):
- mps-2269453-SI.pdf
